# Supplementary material for: High turnover drives prolonged persistence of influenza in managed pig herds
Source: J R Soc Interface. 2016 Jun;13(119):20160138. doi: 10.1098/rsif.2016.0138 (PMC4938081; doi:10.1098/rsif.2016.0138)
Supplement: Supplementary Data [file rsif20160138supp6.xls]

## Sheet: Prevalences slaughter
				Herd Size		Compartment size		H1N1 - 22 weeks			H3N2 - 22 weeks			H1N2 - 22 weeks
Type of herd			Herd	Sows	Fin.pigs	Piglets	Fin.pigs	n	Pos	Prev	n	Pos	Prev	n	Pos	Prev
Finishing			1		290		60	19	4	0.210526	19	0	0	19	0	0
Finishing			2		400		156	22	21	0.954545	22	0	0	22	0	0
Finishing			3		450		90	21	5	0.238095	21	7	0.333333	21	0	0
Finishing			4		480		36	16	13	0.8125	16	0	0	16	1	0.0625
Finishing			5		560		100	22	22	1	22	2	0.0909091	22	11	0.5
Finishing			6		670		128	23	2	0.0869565	23	3	0.130435	23	0	0
Finishing			7		750		88	21	21	1	21	0	0	21	20	0.952381
Finishing			8		1350		90	21	18	0.857143	21	0	0	21	3	0.142857
Finishing			9		1900		264	24	19	0.791667	24	17	0.708333	24	3	0.125
Finishing			10		2000		108	22	12	0.545455	22	21	0.954545	22	0	0
Finishing			11		2200		96	22	1	0.0454545	22	0	0	21	6	0.285714
Finishing			12		2200		72	20	9	0.45	20	11	0.55	20	0	0
Finishing			13		2500		128	23	23	1	23	1	0.0434783	23	22	0.956522
Finishing			14		2900		144	23	12	0.521739	23	0	0	23	0	0
Finishing			15		4500		112	22	17	0.772727	22	0	0	22	16	0.727273
			Total					321	199	0.619938	321	62	0.193146	320	82	0.25625
			MEDIAN		1350		100
Farrow-to-finish			16	180	450	126	90	22	10	0.454545	22	0	0	20	11	0.55
Farrow-to-finish			17	70	450	32	45	18	13	0.722222	18	0	0	18	0	0
Farrow-to-finish			18	430	480	117	108	22	20	0.909091	22	1	0.0454545	22	16	0.727273
Farrow-to-finish			19	80	500	60	72	20	0	0	20	0	0	20	20	1
Farrow-to-finish			20	140	550	66	72	20	17	0.85	20	2	0.1	20	13	0.65
Farrow-to-finish			21	120	600	60	80	21	0	0	21	0	0	20	2	0.1
Farrow-to-finish			22	110	620	120	80	20	6	0.3	20	1	0.05	20	9	0.45
Farrow-to-finish			23	156	670	80	72	20	15	0.75	20	0	0	20	20	1
Farrow-to-finish			24	180	720	80	72	19	18	0.947368	19	0	0	18	12	0.666667
Farrow-to-finish			25	250	800	81		21	9	0.428571	21	0	0	21	0	0
Farrow-to-finish			26	240	900	90	120	23	0	0	23	15	0.652174	23	15	0.652174
Farrow-to-finish			27	150	1100	72	72	20	0	0	20	0	0	20	18	0.9
Farrow-to-finish			28	180	1250	120	64	19	19	1	19	0	0	19	4	0.210526
Farrow-to-finish			29	380	1500	100		22	0	0	22	0	0	22	22	1
			Total					287	127	0.442509	287	19	0.0662021	283	162	0.572438
			MEDIAN	168	645	80.5	72
			Total					608	326	0.536184	608	81	0.133224	603	244	0.404643
